# Supplementary material for: Identification of research gaps to improve care for healthy ageing: a scoping review
Source: Fam Med Community Health. 2024 Oct 23;12(4):e003116. doi: 10.1136/fmch-2024-003116 (PMC11499781; doi:10.1136/fmch-2024-003116)
Supplement: online supplemental file 2 [file fmch-12-4-s002.xlsx]

## Sheet: Research priorities
Covidence #	DOI	Authors	Journal	Year	Research priority #1	Research priority #2	Research priority #3	Research priority #4	Research priority #5	Research priority #6	Research priority #7	Research priority #8	Research priority #9	Research priority #10	Research priority #11	Research priority #12	Research priority #13
#699	10.1016/j.archger.2020.104328	Sabatini, S.; Ukoumunne, O.C.; Martyr, A.; Ballard, C.; Lamont, R.A.; Collins, R.; Pentecost, C.; Hunt, A.; Quinn, C.; Thom, J.M.; Clare, L.	Archives of Gerontology and Geriatrics	2021	Health: Clinical conditions: Depression	Understanding of older person: Attitudes
#700	10.1016/j.envres.2020.110229	Chen, C.; Liu, G.G.; Sun, Y.; Gu, D.; Zhang, H.; Yang, H.; Lu, L.; Zhao, Y.; Yao, Y.	Environmental Research	2020	Health: Domains: Sleep	Health: Environment: Pollution	Research: Outcomes: QoL
#704	10.1002/jia2.25621	Ahmad, A.; Neelamegam, M.; Rajasuriar, R.	Journal of the International AIDS Society	2020	Framework: Life-course	HIV	HIV: Integrated care	Models care: Integrated care	Models of care: Preventive medicine: Functional disability	Research: Outcomes: Capacities	Technology
#715	10.5708/EJMH.15.2020.2.2	Golubeva, E.; Emelyanova, A.	European Journal of Mental Health	2021	Policies: Healthy ageing	Policies: Older workers
#723	10.1080/08952841.2020.1751566	Marg, L.Z.; Ruiz, G.; Chagolla, F.; Cabral, A.; Taylor, J.; Christensen, C.; Martin, M.; Picou, B.; Brown, B.	Journal of Women and Aging	2020	Health: Clinical conditions: HIV: Person-centred approach
#728	10.1111/jgs.17011	Ferrucci, L.; Kuchel, G.A.	Journal of the American Geriatrics Society	2021	Ageing process: Trajectories
#731	10.1038/s43587-021-00066-y	Jain, B.	Nature Aging	2021	Health: Social determinants: Cultural diversity	Health: Social determinants: Social isolation	Access to care
#734	10.3390/ijerph20054617	Tumosa, N.	International Journal of Environmental Research and Public Health	2023	Domains: Mental health	Domains: Mental health: Stigma	Health: Clinical conditions: Anxiety	Health: Clinical conditions: Depression	Health: Social determinants: Loneliness	Models of care: Person-centred	Personnel: HCW: Communication	Research: Outcomes: Resilience	Research: Outcomes: Wellbeing
#739	10.1038/s43587-020-00011-5	Dixon, A.	Nature Aging	2021	Health: Environment: Age-friendly	Health: Social determinants: Ageism	Policies: Global actions	Policies: Multisectoral partnership
#745	10.1136/jech-2020-214301	Head, A.; Fleming, K.; Kypridemos, C.; Pearson-Stuttard, J.; O'Flaherty, M.	Journal of Epidemiology and Community Health	2021	Health:Clinical conditions: NCDs: Multimorbidity	Models of care: Preventive medicine	Policies
#760	10.1016/j.dhjo.2020.100926	Mitra, S.; Brucker, D.L.; Jajtner, K.M.	Disability and Health Journal	2020	Models of care: Person-centred	Research: Inclusion of older persons	Research: Outcomes: Capacities	Research: Outcomes: Wellbeing
#762	10.1038/s43587-021-00155-y	Bloom, D.E.; Sekher, T.V.; Lee, J.	Nature Aging	2021	Framework: Ageing: Trajectoris of ageing	Research: Age-disaggregated data
#763	10.1016/j.archger.2020.104252	Chen, L.-K.	Archives of Gerontology and Geriatrics	2020	Health: Environment: Age-friendly	Health: Environment: Age-friendly: Clinical setting	Technology	Technology: Digital divide
#770	10.1111/psyg.12633	Nicolini, P.; Abbate, C.; Inglese, S.; Rossi, P.D.; Mari, D.; Cesari, M.	Psychogeriatrics	2021	Domains: Mental health	Health: Social determinants	Health: Social determinants: Cultural diversity	Interventions: Psychosocial
#777	10.1007/s11121-023-01494-5	Jung, H.H.; Kim, H.-J.; Fredriksen-Goldsen, K.	Prevention Science	2023	Access to care	Health: Social determinants: Cultural diversity	Health: Social determinants: Gender	LGBT: Service utilisation	LGBT: Stigma	Research: Methodology: Longitudinal studies	Research: Methodology: Qualitative studies
#785	10.1007/s11136-020-02521-6	Ploughman, M.; Downer, M.B.; Pretty, R.W.; Wallack, E.M.; Amirkhanian, S.; Kirkland, M.C.; Fisk, J.D.; Mayo, N.; Sadovnick, A.D.; Beaulieu, S.; Oâ€™Connor, P.; Morrow, S.A.; Knox, K.B.; Metz, L.M.; Smyth, P.; Marrie, R.A.; Stefanelli, M.; Godwin, M.	Quality of Life Research	2020	Framework: Resilience	Health: Clinical conditions: Multiple sclerosis
#786	10.1111/jgs.17614	Grami, N.; Tuazon, J.R.; Kalia, S.; Lawson, A.; Li, J.; Savage, R.D.; Rochon, P.A.	Journal of the American Geriatrics Society	2022	Health: Social determinants: Ageism	Health: Social determinants: Gender	Policies: Age inequalities	Policies: Gender inequalities
#788	10.1038/s43587-021-00120-9	Ghebreyesus, T.A.	Nature Aging	2021	Framework: Ageing	Health: Environment: Age-friendly	Health: Social determinants: Ageism	Models of care: Integrated care	Models of care: LTC
#796	10.3390/ijerph20032284	Cianciara, D.; Lewtak, K.; PoznaÅ„ska, A.; Piotrowicz, M.; Gajewska, M.; Urban, E.; Sugay, L.; Rutyna, A.	International Journal of Environmental Research and Public Health	2023	Access to care	Health: Social determinants: Education	Health: Social determinants: Intergenerational integration	Health: Social determinants: Social isolation	Health: Social determinants: Social participation	Health: Social determinants: Social participation
#799	10.1097/TIN.0000000000000165	Lozano, M.; Manyes, L.; PeirÃ³, J.; Ramada, J.M.	Topics in Clinical Nutrition	2019	Domains: Nutrition	Domains: Nutrition: Disability	Health: Clinical conditions: Disability	Health: Environment	Health: Social determinants
#800	10.1016/j.vaccine.2018.08.041	Esposito, S.; Principi, N.; Rezza, G.; Bonanni, P.; Gavazzi, G.; Beyer, I.; Sulzner, M.; Celentano, L.P.; Prymula, R.; Rappagliosi, A.; Sevilla, J.; Poland, G.	Vaccine	2018	Interventions: Vaccines	Interventions: Vaccines: Attitudes	Interventions: Vaccines: Policies
#802	10.1093/ageing/afy026	Pilotto, A.; Boi, R.; Petermans, J.	Age and Ageing	2018	Technology	Technology: Care	Technology: Care: Caregiver support	Technology: Limitations
#809	10.1111/jgs.16248	ColÃ³n-Emeric, C.; Whitson, H.E.; Berry, S.D.; Fielding, R.A.; Houston, D.K.; Kiel, D.P.; Rosen, C.J.; Seldeen, K.L.; Volpi, E.; White, J.P.; Troen, B.R.	Journal of the American Geriatrics Society	2020	Health: Clinical conditions: Soft tissue disorders	Health: Clinical consitions: Osteoporosis	Research: Age-disaggregated data
#823	10.1016/S0140-6736(19)32522-X	Lloyd-Sherlock, P.; Kalache, A.; Kirkwood, T.; McKee, M.; Prince, M.	The Lancet	2019	Health: Environment: Age-friendly	Models of care: Person-centred	Settings: LTC
#828	10.1093/ageing/afz032	Pickard, S.; Cluley, V.; Danely, J.; Laceulle, H.; Leon-Salas, J.; Vanhoutte, B.; Romero-Ortuno, R.	Age and Ageing	2019	Health: Clinical conditions: Frailty	Health: Social determinants	Models of care: Comprehensive care	Models of care: Multidisciplinary care	Understanding the older person: Life experience
#829	10.1111/ijpp.12451	Malet-Larrea, A.; Arbillaga, L.; Gastelurrutia, M.Ã.; LarraÃ±aga, B.; Garay, Ã.; Benrimoj, S.I.; OÃ±atibia-Astibia, A.; Goyenechea, E.	International Journal of Pharmacy Practice	2019	Access to care	Health: Environment	Personnel: Pharmacist
#835	10.1097/PHM.0000000000001111	Stucki, G.; Bickenbach, J.; Frontera, W.	American Journal of Physical Medicine and Rehabilitation	2019	Models of care: Rehabilitation
#839	10.1080/15412555.2018.1487390	Southwell, P.J.; Crockett, J.; Burton, D.; Gullifer, J.	COPD: Journal of Chronic Obstructive Pulmonary Disease	2018	Health: Clinical conditions: COPD	Iterventions: Psychosocial	Outcomes: Resilience
#840	10.1093/ageing/afz140	Mangoni, A.A.; Woodman, R.J.	Age and Ageing	2019	Framework: Ageing: Trajectoris of ageing	Models of care: Person-centred	Research: Methodology
#845	10.1016/j.ypmed.2018.12.029	Nolan, A.; McCrory, C.; Moore, P.	Preventive Medicine	2019	Access to care	Health economics	Understanding the older person
#849	10.1007/s41999-018-0040-8	Doherty, T.M.; Connolly, M.P.; Del Giudice, G.; Flamaing, J.; Goronzy, J.J.; Grubeck-Loebenstein, B.; Lambert, P.-H.; Maggi, S.; McElhaney, J.E.; Nagai, H.; Schaffner, W.; Schmidt-Ott, R.; Walsh, E.; Di Pasquale, A.	European Geriatric Medicine	2018	Health: Clinical conditions: Disability: Prevention	Health: Clinical conditions: Frailty: Prevention	Interventions: Vaccines: Coverage	Models of care: Preventive medicine	Research: Outcomes: QoL
#858	10.1177/1420326X18761112	Carnemolla, P.; Bridge, C.	Indoor and Built Environment	2020	Health: Environment	Health: Environment: Housing	Health: Environment: Housing: Caregiver support	Models of care: Multidisciplinary care
#862	10.1093/geronb/gby060	Whitley, E.; Benzeval, M.; Popham, F.	Journals of Gerontology - Series B Psychological Sciences and Social Sciences	2020	Framework: Ageing	Framework: Ageing: Benefits	Framework: Ageing: Benefits: Society	Framework: Life-course
#866	10.1038/s41582-019-0188-y	Moyle, W.	Nature Reviews Neurology	2019	Health Economics: Cost-effectiveness of models	Research: Inclusion of older persons	Research: Methodology	Technology
#881	10.1007/s40675-020-00164-0	Leggett, A.N.; Morley, M.; Smagula, S.F.	Current Sleep Medicine Reports	2020	Personnel: Caregivers: Coping	Personnel: Caregivers: Resilience	Personnel: Caregivers: Resilience: Sleep	Personnel: Caregivers: Support
#883	10.1089/aid.2019.0048	Marg, L.Z.; Heidari, O.; Taylor, J.; Marbley, C.; Scheibel, S.; Hagan, R.; Messaoudi, I.; Mendoza, N.; Brown, B.	AIDS Research and Human Retroviruses	2019	HIV	HIV: Ageing: Successful	HIV: Comprehensive approach
#887	10.1097/j.pain.0000000000001526	Briggs, A.M.; Slater, H.; Hsieh, E.; Kopansky-Giles, D.; Ã…kesson, K.E.; DreinhÃ¶fer, K.E.; March, L.M.; Woolf, A.D.	Pain	2019	Health: Clinical conditions: Pain	Policies: Good clinical practice	Research: Evidence-based recommendations
#888	10.1159/000501124	Steptoe, A.	Gerontology	2019	Domains: Mental health	Domains: Psychological	Health: Social determinants: Social participation	Interventions: Lifestyle
#900	10.1016/j.amepre.2016.09.035	Belza, B.; Altpeter, M.; Smith, M.L.; Ory, M.G.	American Journal of Preventive Medicine	2017	Policies	Policies: Community engagement	Research: Evidence-based recommendations: Health promotion
#911	10.1097/COH.0000000000000305	Althoff, K.N.; Smit, M.; Reiss, P.; Justice, A.C.	Current Opinion in HIV and AIDS	2016	HIV	HIV: Clinical complexity	HIV: Clinical priorities
#921	10.1080/21551197.2017.1365039	Jiang, Q.; Cohen, N.L.; Marra, M.V.; Woolf, K.; Gilbride, J.; Francis, S.L.	Journal of Nutrition in Gerontology and Geriatrics	2017	Domains: Nutrition	Health economics: Cost-effectiveness of models	Interventions: Lifestyle	Interventions: Lifestyle: Nutrition	Settings: Community
#933	10.1007/978-3-319-43099-7_3	Muramatsu, N.	AAPS Advances in the Pharmaceutical Sciences Series	2016	Research: Outcomes: Capacities	Research: Implementation research	Health: Clinical conditions: Geriatric syndromes: Polypharmacy	Health: Clinical conditions: NCDs: Multimorbidity	Research: Inclusion of older persons
#942	10.1186/s13643-018-0680-2	Ronzi, S.; Orton, L.; Pope, D.; Valtorta, N.K.; Bruce, N.G.	Systematic Reviews	2018	Health economics: Cost-effectiveness of models	Interventions: Lifestyle
#952	10.1097/MOO.0000000000000485	Jardine, M.; Miles, A.; Allen, J.E.	Current Opinion in Otolaryngology and Head and Neck Surgery	2018	Health: Clinical conditions: Dysphagia	Research: Inclusion of older persons
#953	10.1097/QAD.0000000000001870	Harris, T.G.; Rabkin, M.; El-Sadr, W.M.	AIDS	2018	HIV	HIV: Ageing: Biological	Low-resource settings: LMICs	Research: Age-disaggregated data
#961	10.1016/S0140-6736(17)30699-2	Theou, O.; Rockwood, K.	The Lancet	2017	Health economics	Policies: V&ME of older persons
#970	10.1016/j.pmedr.2017.03.013	van Dijk, D.J.A.; R. Crone, M.; van Empelen, P.; J. Assendelft, W.; J. Middelkoop, B.	Preventive Medicine Reports	2017	Access to care	Specific populations: Isolated populations	Specific populations: Islanders
#975	10.1108/IJWHM-05-2017-0029	Perry, M.A.; Mulligan, H.; Smith, C.	International Journal of Workplace Health Management	2017	Personnel: Caregivers	Personnel: Caregivers: Coping	Personnel: Caregivers: Support	Personnel: HCW: Health	Research: Methodology: Qualitative studies
#977	10.1111/ggi.13188	Cho, D.; Post, J.; Kim, S.K.	Geriatrics and Gerontology International	2018	Interventions: Lifestyle	Interventions: Lifestyle: Leisure activities	Research: Outcomes: Weelbeing	Settings: Community	Settings: LTC
#978	10.1016/j.vaccine.2017.04.014	Eilers, R.; de Melker, H.E.; Veldwijk, J.; Krabbe, P.F.M.	Vaccine	2017	Interventions: Vaccines	Interventions: Vaccines: Attitudes	Understanding the older person: Priorities
#988	10.1007/s12603-016-0803-1	Bousquet, J.; Bewick, M.; Cano, A.; Eklund, P.; Fico, G.; Goswami, N.; Guldemond, N.A.; Henderson, D.; Hinkema, M.J.; Liotta, G.; Mair, A.; Molloy, W.; Monaco, A.; Monsonis-Paya, I.; Nizinska, A.; Papadopoulos, H.; Pavlickova, A.; Pecorelli, S.; Prados-Torres, A.; Roller-Wirnsberger, R.E.; Somekh, D.; Vera-MuÃ±oz, C.; Visser, F.; Farrell, J.; Malva, J.; Andersen Ranberg, K.; Camuzat, T.; Carriazo…	Journal of Nutrition, Health and Aging	2017	Health: Clinical conditions: Geriatric syndromes	Research: Age-disaggregated data	Research: International comparisons
#995	10.1073/pnas.1514968113	McClintock, M.K.; Dale, W.; Laumann, E.O.; Waite, L.	Proceedings of the National Academy of Sciences of the United States of America	2016	Domains: Mental health	Domains: Sleep	Health: Clinical conditions: NCDs: Multimorbidity	Models of care: Comprehensive care
#1017	10.1155/2014/739718	Fereshtehnejad, S.-M.; LÃ¶kk, J.	Parkinson's Disease	2014	Health: Clinical conditions: Parkinson's disease
#1019	10.1093/geront/gnw034	Sadana, R.; Blas, E.; Budhwani, S.; Koller, T.; Paraje, G.	Gerontologist	2016	Framework: Ageing	Health: Social determinants	Models of care: Life-course	Policies: Inequalities	Policies: Multisectoral partnership	Research: International comparisons	Research: Methodology	Research: Outcomes: Functional ability
#1025	10.1155/2013/324624	Carr, K.; Weir, P.L.; Azar, D.; Azar, N.R.	Journal of Aging Research	2013	Health: Environment: Age-friendly	Policies: Multisectoral partenerships
#1027	10.1159/000351338	Dong, X.; Simon, M.A.	Gerontology	2013	Health: Clinical conditions: Elder abuse	Health: Clinical conditions: Elder abuse: Care service utilisation	Health: Clinical conditions: Elder abuse: Indicators	Health: Clinical conditions: Elder abuse: Protective factors	Health: Clinical conditions: Elder abuse: Risk factors	Health: Clinical conditions: Elder abuse: Risk factors: Clinical conditions	Health: Clinical conditions: Elder abuse: Subtypes	Research: External validity
#1036	10.1016/S0140-6736(13)61489-0	Steptoe, A.; Deaton, A.; Stone, A.A.	The Lancet	2015	Domains: Mental health
#1039	10.1097/QAD.0b013e3283560f54	Negin, J.; BÃ¤rnighausen, T.; Lundgren, J.D.; Mills, E.J.	AIDS	2012	HIV	HIV: LMICs	Low-resource settings: LMICs	Policies: Global actions	Research: Outcomes: Care needs
#1041	10.1016/j.archger.2012.12.010	Kurpas, D.; Mroczek, B.; Bielska, D.	Archives of Gerontology and Geriatrics	2013	Domains: Personality	Health: Clinical conditions: NCDs	Health: Clinical conditions: Somatic complaints
#1042	10.1615/CritRevPhysRehabilMed.2017019859	Gammon, E.; Weir, P.L.; Horton, S.; McNevin, N.	Critical Reviews in Physical and Rehabilitation Medicine	2016	Framework: Ageing: Definition	Understanding the older person: Personal values
#1059	10.1093/ageing/afu016	Bunting, E.; Rajkumar, C.; Fisher, M.	Age and Ageing	2014	Research: Inclusion of older persons	Research: Methodology
#1060	10.1007/978-3-319-10211-5_16	Raitoharju, R.; Luimula, M.; Pyae, A.; PitkÃ¤kangas, P.; Smed, J.	Communications in Computer and Information Science	2014	Technology: Care: Self-care	Technology: Health promotion
#1064	10.1016/j.eurger.2014.12.006	Bousquet, J.; Kuh, D.; Bewick, M.; Strandberg, T.; Farrell, J.; Pengelly, R.; Joel, M.E.; Rodriguez MaÃ±as, L.; Mercier, J.; Bringer, J.; Camuzat, T.; Bourret, R.; Bedbrook, A.; Kowalski, M.L.; Samolinski, B.; Bonini, S.; Brayne, C.; Michel, J.P.; Venne, J.; Viriot-Durandal, P.; Alonso, J.; Avignon, A.; Bousquet, P.J.; Combe, B.; Cooper, R.; Hardy, R.; Iaccarino, G.; Keil, T.; Kesse-Guyot, E.; Mo…	European Geriatric Medicine	2015	Health: Social determinants: Education	Health: Social determinants: Financial status	Health: Social determinants: Gender	Health: Social determinants: Professional activity
#1065	10.2174/1876326X01307010001	Pin, N.T.; Muthuswamy, B.; Michael, F.; Richard, H.; Sofia, A.M.; Cheong, L.S.	Open Longevity Science	2013	Health economics	Health Economics: Cost-effectiveness of models	Health Economics: Cost-effectiveness of models: International comparisons	Research: Measurements
#1067	10.1024/1662-9647/a000148	Ramos, A.C.; Karl, U.	GeroPsych: The Journal of Gerontopsychology and Geriatric Psychiatry	2016	Health: Social determinants: Cultural diversity	Specific populations: Migrants	Specific populations: Migrants: LTC
#1074	10.1159/000371707	Brose, A.; Ebner-Priemer, U.W.	Gerontology	2015	Domains: Resilience	Models of care: Prevention	Understanding the older person: Priorities
#1094	10.1007/978-3-642-30726-3_9	Hofer-DÃ¼ckelmann, C.	Handbook of Experimental Pharmacology	2012	Health: Clinical conditions: Polypharmacy	Health: Clinical conditions: Polypharmacy: Prescribing	Health: Social determinants: Gender
#1098	10.2165/00002512-200623110-00005	Gebo, K.A.	Drugs and Aging	2006	HIV: Clinical complexity	HIV: Clinical complexity: Mental health	HIV: Clinical complexity: NCDs
#1099	10.1159/000181149	Chaiwanichsiri, D.; Janchai, S.; Tantisiriwat, N.	Gerontology	2009	Domains: Balance	Health: Clinical conditions: Falls	Health: Clinical conditions: Musculoskeletal disorders	Health: Clinical conditions: Pain	Models of care: Rehabilitation	Research: Methodology
#1107	10.1007/s10393-008-0176-y	Harris, N.; Grootjans, J.; Wenham, K.	EcoHealth	2008	Health: Environment	Policies: V&ME of older persons	Understanding the older person: Priorities
#1108	10.1111/j.1442-2018.2005.00213.x	McConaghy, R.; Caltabiano, M.L.	Nursing and Health Sciences	2005	Health: Clinical conditions: Depression	Models of care: Respite care	Personnel: Caregivers: Support
#1111	10.1159/000213323	Duncan, G.; Wilson, J.A.; Maclennan, W.J.; Lewis, S.	Gerontology	1992	Domains: Balance	Health: Clinical conditions: NCDs
#1131	10.1016/j.jomh.2009.09.032	Hoglund, M.W.; Sadovsky, R.; Classie, J.	Journal of Men's Health	2009	Interventions: Health promotion	Interventions: Lifestyle: Physical activity	Interventions: Lifestyle: Productive activities
#1140	10.1159/000181170	Demers, L.; Robichaud, L.; GÃ©linas, I.; Noreau, L.; Desrosiers, J.	Gerontology	2009	Interventions: Cognitive
#1148	10.1016/S0167-4943(09)70004-4	Chiou, S.-T.; Chen, L.-K.	Archives of Gerontology and Geriatrics	2009	Models of care: Preventive medicine	Research: Outcomes: Disability
#1152	10.1016/S0140-6736(10)61856-9	Allotey, P.; Reidpath, D.D.; Yasin, S.; Chan, C.K.; De-Graft Aikins, A.	The Lancet	2011	Health: Clinical conditions: NCDs	Health: Environment: Health system	Models of care: Integrated care	Personnel: Caregivers	Policies: Multisectoral partenerships	Settings: Community	Settings: PHC	Settings: Secondary care
#1153	10.1016/j.archger.2007.12.001	Arve, S.; Lavonius, S.; Savikko, N.; Lehtonen, A.; Isoaho, H.	Archives of Gerontology and Geriatrics	2009	Health: Social determinants: Social participation	Models of care: Ageing in place
#1155	10.1002/cncr.23942	Bellizzi, K.M.; Mustian, K.M.; Palesh, O.G.; Diefenbach, M.	Cancer	2008	Models of care: Multidisciplinary care	Models of care: Transition care	Research: Inclusion of older persons
#1169	10.1016/j.dhjo.2008.04.001	Heller, T.	Disability and Health Journal	2008	Specific populations: Developmental disabilities	Specific populations: Developmental disabilities: Ageing process	Specific populations: Developmental disabilities: Care	Specific populations: Developmental disabilities: Caregivers' needs	Specific populations: Developmental disabilities: Community engagement	Specific populations: Developmental disabilities: Community engagement: Environmental interventions	Specific populations: Developmental disabilities: Community engagement: Technology
#1172	10.1080/13607860802342201	Hsu, H.-C.	Aging and Mental Health	2009	Research: Outcomes: Functional status: Mobility	Interventions: Coping strategies	Health: Domains: Resilience
#1173	10.4061/2010/124246	Dong, X.; Chang, E.-S.; Wong, E.; Wong, B.; Skarupski, K.A.; Simon, M.A.	Journal of Aging Research	2010	Health: Social determinants: Cultural diversities	Specific populations: Minorities	Training: HCW	Understanding the older person
#1178	10.1177/1049732304265774	Hinck, S.	Qualitative Health Research	2004	Access to care	Access to care: Barriers: Behavioural factors	Health: Social determinants: Cultural diversity	Low-resource settings: Rural areas
#1241	https://dx.doi.org/10.3390/healthcare10071358	Wu, Hui-Ching	Healthcare (Basel, Switzerland)	2022	Health: Social determinants	Interventions: Health promotion	Interventions: Health promotion: Self-empowerment	Policies: Inequalities	Policies: Social protection	Settings: Community
#1559	10.1016/j.maturitas.2020.05.018	Rudnicka E; NapieraÅ‚a P; Podfigurna A; MÄ™czekalski B; Smolarczyk R; Grymowicz M	Maturitas	2020	Health: Clinical conditions: NCDs	Health: Clinical conditions: NCDs: Multimorbidity	Health: Clinical conditions: Polypharmacy	Models of care: Integrated care	Personnel: Caregivers: Costs	Research: Measurements	Research: Methodology	Research: Outcomes: Intrinsic capacity
#1561	10.1016/S0140-6736(22)01546-X	Chen X; Giles J; Yao Y; Yip W; Meng Q; Berkman L; Chen H; Feng J; Feng Z; Glinskaya E; Gong J; Hu P; Kan H; Lei X; Liu X; Steptoe A; Wang G; Wang H; Wang X; Wang Y; Yang L; Zhang L; Zhang Q; Wu J; Wu Z; Strauss J; Smith J; Zhao Y	Lancet	2022	Models of care: Palliative care	Policies: Healthy ageing	Research: Methodology: Longitudinal studies	Technology: Care: NCDs Management	Technology: Digital divide	Technology: Health promotion
#1563	10.1016/j.arr.2020.101174	Fang EF; Xie C; Schenkel JA; Wu C; Long Q; Cui H; Aman Y; Frank J; Liao J; Zou H; Wang NY; Wu J; Liu X; Li T; Fang Y; Niu Z; Yang G; Hong J; Wang Q; Chen G; Li J; Chen HZ; Kang L; Su H; Gilmour BC; Zhu X; Jiang H; He N; Tao J; Leng SX; Tong T; Woo J	Ageing Res Rev	2020	Domains: Sexual health	Domains: Sexual health: Care for HIV/STDs	Models of care: Palliative care	Personnel: Caregivers: Support	Training: HCW: Attitude towards sexual health	Domains: Mental health	Health: Clinical conditions: Dementia	Health: Clinical conditions: NCDs	Interventions: Psychosocial	Models of care: Geriatric care	Models of care: Home care	Policy: Reorientation of care	Research: Genetics
#1564	10.1016/j.arr.2015.08.003	Fang EF; Scheibye-Knudsen M; Jahn HJ; Li J; Ling L; Guo H; Zhu X; Preedy V; Lu H; Bohr VA; Chan WY; Liu Y; Ng TB	Ageing Res Rev	2015	Health: Clinical conditions: NCDs	Health: Clinical conditions: Polypharmacy	Health: Clinical conditions: Polypharmacy: Prescribing	Training: HCW
#1567	10.1136/bmjgh-2021-007778	Cesari M; Sumi Y; Han ZA; Perracini M; Jang H; Briggs A; Amuthavalli Thiyagarajan J; Sadana R; Banerjee A	BMJ Glob Health	2022	Models of care: Comprehensive care	Models of care: Person-centred	Models of care: Precision medicine	Research: Genetics	Research: Implementation research
#1568	10.1016/S2666-7568(21)00142-2	Patel J; Wallace J; Doshi M; Gadanya M; Ben Yahya I; Roseman J; Srisilapanan P	Lancet Healthy Longev	2021	Domains: Oral health	Policies: Integrated care	Policies: Multisectoral partnership
#1569	10.1093/geront/gny029	Lu W; Pikhart H; Sacker A	Gerontologist	2019	Health: Environment	Research: Outcomes: Intrinsic capacity
#1570	10.3390/ijerph18158024	Fong BYF; Chiu WK; Chan WFM; Lam TY	Int J Environ Res Public Health	2021	Domains: Nutrition	Interventions: Lifestyle: Nutrition	Understanding the older person: Communication
#1571	10.1016/j.arr.2021.101351	Vetrano DL; Triolo F; Maggi S; Malley R; Jackson TA; Poscia A; Bernabei R; Ferrucci L; Fratiglioni L	Ageing Res Rev	2021	Health: Clinical conditions: Frailty	Health: Clinical conditions: Infectious diseases	Health: Clinical conditions: Infectious diseases: Immunity
#1575	10.3945/an.116.013474	Shlisky J; Bloom DE; Beaudreault AR; Tucker KL; Keller HH; Freund-Levi Y; Fielding RA; Cheng FW; Jensen GL; Wu D; Meydani SN	Adv Nutr	2017	Interventions: Lifestyle: Nutrition	Models of care: Integrated care	Models of care: Preventive medicine
#1576	10.1186/s13012-016-0504-5	Van Eerd D; Newman K; DeForge R; Urquhart R; Cornelissen E; Dainty KN	Implement Sci	2016	Policies: Multisectoral partnerships	Research: Implementation research	Research: Methodology
#1582	10.1093/geront/gnw005	GarÃ§on L; Khasnabis C; Walker L; Nakatani Y; Lapitan J; Borg J; Ross A; Velazquez Berumen A	Gerontologist	2016	Technology	Technology: Care	Technology: Care: Policies	Technology: Life experience	Technology: Limitations	Technology: LMICs
#1583	10.1007/978-3-319-47143-3_26	Halfon N; Forrest CB; Lerner RM; Faustman EM; Tullis E; Son J	Handbook of Life Course Health Development	2018	Framework: Ageing	Models of care: Life-course	Research: Methodology
#1584	10.1080/13814788.2017.1350646	Lionis C; MidlÃ¶v P	Eur J Gen Pract	2017	Health: Clinical conditions: Adherence to therapy	Health: Clinical conditions: Falls	Health: Clinical conditions: Frailty	Health: Clinical conditions: NCDs: Multimorbidity	Interventions: Health promotion: Self-empowerment	Models of care: Preventive medicine
#1585	10.1016/j.ajp.2017.04.012	Loganathan S; Iyengar V; Chowdappa SV; Varghese M	Asian J Psychiatr	2017	Intervention: Health promotion	Policies: Active ageing
#1586	10.1111/ajag.13031	Yashadhana A; Howie A; Veber M; Cullen P; Withall A; Lewis E; McCausland R; Macniven R; Andersen M	Australas J Ageing	2022	Health: Social determinants: Cultural diversity	Models of care: Comprehensive care	Specific populations: Indigenous
#1592	10.1097/COH.0000000000000071	Rueda S; Law S; Rourke SB	Curr Opin HIV AIDS	2014	Framework: Ageing: Definition	HIV: Ageing: Successful	HIV: Comprehensive approach	HIV: Integrated care	Models of care: Person-centred	Training: HCW
#1595	10.1186/s12891-019-2510-7	Lewis R; GÃ³mez Ãlvarez CB; Rayman M; Lanham-New S; Woolf A; Mobasheri A	BMC Musculoskelet Disord	2019	Ageing process: Biology	Health: Clinical conditions: Musculoskeletal disorders	Health: Clinical conditions: NCDs
#1596	10.2196/15923	Fadrique LX; Rahman D; Vaillancourt H; Boissonneault P; Donovska T; Morita PP	JMIR Mhealth Uhealth	2020	Research: Outcomes: Disability
#1597	10.1093/geroni/igz044	De Biasi A; Wolfe M; Carmody J; Fulmer T; Auerbach J	Innov Aging	2020	Social determinants: Environment: Age-friendly
#1598	10.1007/s10433-020-00593-4	Thoma MV; Kleineidam L; Forstmeier S; Maercker A; Weyerer S; Eisele M; van den Bussche H; KÃ¶nig HH; RÃ¶hr S; Stein J; Wiese B; Pentzek M; Bickel H; Maier W; Scherer M; Riedel-Heller SG; Wagner M	Eur J Ageing	2021	Framework: Ageing: Definition
#1599	10.1111/dewb.12244	Kottow M	Dev World Bioeth	2020	Health economics: Cost-effectiveness of models	Health: Social determinants: Ageism	Health: Social Determinants: Social isolation	Models of care: Palliative care	Models of care: Transition care	Settings: LTC
#1600	10.1111/ajag.12615	Doolan-Noble F; Mehta P; Waters D; Baxter GD	Australas J Ageing	2019	Health: Environment	Health: Social determinants: Ageism	Health: Social determinants: Loneliness	Health: Social Determinants: Social isolation	Policies: V&ME of older persons	Research: Inclusion of older persons	Specific populations: Isolated populations	Specific populations: Minorities	Understanding the older person: Perceptions
#1601	10.1097/MCO.0000000000000019	Willcox BJ; Willcox DC	Curr Opin Clin Nutr Metab Care	2014	Interventions: Lifestyle: Nutrition	Research: Outcomes: Healthy ageing
#1603	10.1371/journal.pone.0145074	Kelly S; Martin S; Kuhn I; Cowan A; Brayne C; Lafortune L	PLoS One	2016	Domains: Hearing	Domains: Vision	Interventions: Lifestyle	Policies: Community engagement
#1605	10.1002/ddrr.1125	Heller T; Sorensen A	Dev Disabil Res Rev	2013	Research: Methodology	Specific populations: Developmental disabilities
#1606	10.1016/S2352-3018(19)30334-0	Safreed-Harmon K; Anderson J; Azzopardi-Muscat N; Behrens GMN; d'Arminio Monforte A; Davidovich U; Del Amo J; Kall M; Noori T; Porter K; Lazarus JV	Lancet HIV	2019	HIV: Comprehensive approach	HIV: Data
#1607	10.1093/ageing/afw094	Aspinal F; Glasby J; Rostgaard T; Tuntland H; Westendorp RG	Age Ageing	2016	Models of care: Person-centred	Models of care: Rehabilitation	Research: Outcomes: Capacities	Research: Outcomes: Functional ability
#1608	10.1177/0164027520938764	Yang W; Wu B; Tan SY; Li B; Lou VWQ; Chen ZA; Chen X; Fletcher JR; Carrino L; Hu B; Zhang A; Hu M; Wang Y	Res Aging	2021	Research: Multidisciplinary approach	Settings: LTC
#1609	10.3912/OJIN.Vol8No02Man04	Young HM	Online J Issues Nurs	2003	Access to care	Health: Clinical conditions: Frailty	Health: Social determinants: Cultural diversity	Models of care: Integrated care	Personnel: Communication	Specific populations: Minorities	Technology	Technology: Care	Training: HCW	Training: HCW: Approach to minorities
#1612	10.12968/bjon.2019.28.21.1414	Daly L; Byrne G; Keogh B	Br J Nurs	2019	Domains: Mental health	Domains: Resilience	Health: Clinical conditions: Anxiety	Health: Clinical conditions: Depression	Models of care: Comprehensive care	Models of care: Life-course	Models of care: Multidisciplinary care	Models of care: Person-centred	Policies: Multisectoral partnership	Understanding the older person: Priorities
#1613	10.1016/j.lanwpc.2021.100168	Ye P; Jin Y; Er Y; Duan L; Palagyi A; Fang L; Li B; Ivers R; Keay L; Tian M	Lancet Reg Health West Pac	2021	Models of care: Integrated care	Policies: Multisectoral partnerships	Research: Inclusion of older persons	Technology	Technology: Digital divide
#1615	10.1016/j.lanwpc.2022.100649	Gariboldi MI; Chen M; Wei Y; Xu S; Galea G; Lee S	Lancet Reg Health West Pac	2023	Technology	Technology: Digital divide
#1616	10.1016/S1353-6117(03)00106-9	Willison KD; Andrews GJ	Complement Ther Nurs Midwifery	2004	Models of care: Traditional medicine
#1617	10.1016/j.pec.2019.02.019	Boucher LM; O'Brien KK; Baxter LN; Fitzgerald ML; Liddy CE; Kendall CE	Patient Educ Couns	2019	HIV: Clinical priorities	HIV: Person-centred	HIV: Stigma
#1618	10.1111/jocn.13299	Neville S; Napier S; Adams J; Wham C; Jackson D	J Clin Nurs	2016	Health economics: Cost-effectiveness of models	Health: Environment	Health: Social determinants: Cultural diversity	Health: Social determinants: Gender	Health: Social determinants: Social isolation
#1622	10.3390/ijerph19127351	Mohd Rosnu NS; Singh DKA; Mat Ludin AF; Ishak WS; Abd Rahman MH; Shahar S	Int J Environ Res Public Health	2022	Access to care	Access to care: Barriers	Personnel: Caregivers: Informal	Policies: Active ageing	Policies: Multisectoral partnership	Settings: LTC
#1624	10.3390/ijerph191710859	Maia AC; Nogueira P; Henriques MA; Farinha C; Costa A	Int J Environ Res Public Health	2022	Settings: LTC
#1626	10.1186/s12877-020-01611-x	Dev R; Zaslavsky O; Cochrane B; Eagen T; Woods NF	BMC Geriatr	2020	Health: Social determinants: Cultural diversities	Settings: Community	Training: HCWs
#1628	10.3389/fpubh.2022.780898	Quigley R; Russell SG; Larkins S; Taylor S; Sagigi B; Strivens E; Redman-MacLaren M	Front Public Health	2022	Frameowrk: Ageing: Definition	Specific populations: Indigenous	Specific populations: Islanders
#1629	10.2196/17809	Stara V; Santini S; Kropf J; D'Amen B	J Med Internet Res	2020	Technology: Health promotion	Technology: Health promotion: Older workers	Technology: User-centred
#1634	10.1016/j.archger.2020.104263	Owusu-Addo E; Ofori-Asenso R; Batchelor F; Mahtani K; Brijnath B	Arch Gerontol Geriatr	2021	Research: Measurements	Research: Methodology
#1640	10.7326/0003-4819-139-5_part_2-200309021-00008	Landefeld CS	Ann Intern Med	2003	Research: Outcomes: Quality of care
#1643	10.1177/07334648211033671	Travers JL; Hirschman KB; Naylor MD	J Appl Gerontol	2022	Health: Clinical conditions: Disability: Prevention	Health: Environment	Health: Environment: Housing	Health: Social determinants: Social participation	Interventions: Community engagement	Models of care: Ageing in place
#1646	10.1016/S2666-7568(21)00079-9	Izquierdo M; Duque G; Morley JE	Lancet Healthy Longev	2021	Interventions: Physical exercise	Research: Evidence-based recommendations	Settings: PHC	Training: HCW	Training: HCW: Prescription of lifestyle interventions
#1652	10.3390/ijerph17207390	Wettasinghe PM; Allan W; Garvey G; Timbery A; Hoskins S; Veinovic M; Daylight G; Mack HA; Minogue C; Donovan T; Broe GA; Radford K; Delbaere K	Int J Environ Res Public Health	2020	Policies: V&ME of older persons		Specific populations: Indigenous	Specific populations: Minorities
#1653	10.1136/bmjopen-2018-028754	Brett L; Siette J; Nguyen A; Jorgensen M; Miao M; Westbrook J; Lee W; Gow E; Hourihan F; Georgiou A	BMJ Open	2019	Low-resource settings: LMICs
#1660	10.1097/TP.0000000000002848	Van Pilsum Rasmussen SE; Warsame F; Eno AK; Ying H; Covarrubias K; Haugen CE; Chu NM; Crews DC; Harhay MN; Schoenborn NL; Segev DL; McAdams-DeMarco MA	Transplantation	2020	Framework	Health: Clinical conditions: End-stage kidney disease	Health: Clinical conditions: Frailty	Understanding the older person	Understanding the older person: Life experience	Understanding the older person: Perceptions
#1662	10.1196/annals.1396.040	Soar J; Seo Y	Ann N Y Acad Sci	2007	Health Economics: Cost-effectiveness of models	Research: External validity	Research: Translational research	Technology	Technology: Care: Policies	Technology:: Care
#1663	10.22540/JFSF-07-029	Chhetri JK; Ma L; Chan P	J Frailty Sarcopenia Falls	2022	Framework: Ageing: Biology+D:L	Framework: Life-course	Framework: Resilience: Construct	Framework: Resilience: Measurement	Research: Outcomes: Functional ability
#1664	10.2147/CIA.S90672	Grimmer K; Kay D; Foot J; Pastakia K	Clin Interv Aging	2015	Models of care: Ageing in place	Models of care: Integrated care: Care pathways	Settings: Community	Understanding the older person
#1665	10.1080/08959420.2020.1851430	Torrejon MJ; Martin-Matthews A	J Aging Soc Policy	2022	Framework: Ageing: Definition	Health: Social determinants: Social isolation	Low-resource settings
#1666	10.1097/JNC.0000000000000029	Vance DE; Blake BJ; Brennan-Ing M; DeMarco RF; Fazeli PL; Relf MV	J Assoc Nurses AIDS Care	2019	HIV	HIV: QoL
#1667	10.1111/ijn.12624	Kenbubpha K; Higgins I; Chan SW; Wilson A	Int J Nurs Pract	2018	Access to care	Domains: Mental health	Low-resource settings: Rural areas	Policies: V&ME of older persons
#1668	10.1097/JNC.0000000000000042	Brown B; Marg L; Cabral A; Didero M; Christensen C; Taylor J; Subica A	J Assoc Nurses AIDS Care	2019	HIV	HIV: Clinical complexity: Depression	HIV: Clinical complexity: Polypharmacy	HIV: Stigma	HIV: Stigma: Ageism
#1673	10.3233/trd-200090	Hendrix JA; Amon A; Abbeduto L; Agiovlasitis S; Alsaied T; Anderson HA; Bain LJ; Baumer N; Bhattacharyya A; Bogunovic D; Botteron KN; Capone G; Chandan P; Chase I; Chicoine B; Cieuta-Walti C; DeRuisseau LR; Durand S; Esbensen A; Fortea J; GimÃ©nez S; Granholm AC; Hahn LJ; Head E; Hillerstrom H; Jacola LM; Janicki MP; Jasien JM; Kamer AR; Kent RD; Khor B; Lawrence JB; Lemonnier C; Lewanda AF; Mobl…	Transl Sci Rare Dis	2021	Research: External validity	Specific populations: Down's syndrome
#1674	10.1093/ageing/afac017	Robledo LMG; Cano-GutiÃ©Rrez C; Garcia EV	Age Ageing	2022	Framework: Ageing	Health: Social determinants	Models of care: Integrated care
#1678	10.1186/s12877-022-02906-x	Zhou W; Jiang B; Yu L; Dai W	BMC Geriatr	2022	Low-resource settings: Rural areas	Models of care: Ageing in place	Models of care: Integrated care	Models of care: LTC	Settings: Community
#1680	10.1093/geront/43.5.611	Kendig H	Gerontologist	2003	Health: Environment	Health: Environment: QoL
#1683	10.1016/j.imr.2020.100469	Chung VCH; Wong CHL; Zhong CCW; Tjioe YY; Leung TH; Griffiths SM	Integr Med Res	2021	Models of care: Life-course	Models of care: Traditional medicine	Models of care: Traditional medicine: NCDs management	Models of care: Traditional medicine: Standards
#1684	10.1093/geronb/gbac146	Patterson SE; Tate AM; Hu YL; Wang JJ; Schoeni RF; Choi H	J Gerontol B Psychol Sci Soc Sci	2023	Health economics: Social costs	Health: Clinical conditions: Dementia	Models of care: Family care	Personnel: Caregiver: Social isolation
#1685	10.1111/jcpe.12681	Tonetti MS; Bottenberg P; Conrads G; Eickholz P; Heasman P; Huysmans MC; LÃ³pez R; Madianos P; MÃ¼ller F; Needleman I; Nyvad B; Preshaw PM; Pretty I; Renvert S; Schwendicke F; Trombelli L; van der Putten GJ; Vanobbergen J; West N; Young A; Paris S	J Clin Periodontol	2017	Health: Domains: Oral health	Models of care: Preventive medicine	Research: Age-disaggregated data	Research: Outcomes: Nutritional status	Research: Outcomes: QoL
#1687	10.2174/1381612820666140314115505	Bousquet J; Jorgensen C; Dauzat M; Cesario A; Camuzat T; Bourret R; Best N; Anto JM; Abecassis F; Aubas P; Avignon A; Badin M; Bedbrook A; Blain H; Bourdin A; Bringer J; Camu W; Cayla G; Costa DJ; Courtet P; Cristol JP; Demoly P; de la Coussaye JE; Fesler P; Gouzi F; Gris JC; Guillot B; Hayot M; Jeandel C; Jonquet O; Journot L; Lehmann S; Mathieu G; Morel J; Ninot G; Pelissier J; Picot MC; Radier…	Curr Pharm Des	2014	Health: Clinical conditions: NCDs	Health: Clinical conditions: NCDs: Multimorbidity	Health: Clinical conditions: Frailty
#1689	10.1007/s40520-020-01533-z	Monaco A; Palmer K; Marengoni A; Maggi S; Hassan TA; Donde S	Aging Clin Exp Res	2020	Health: Clinical conditions: NCDs	Models of care: Integrated care	Research: Evidence-based recommendations	Technology: digital divide
#1690	10.1017/S0029665116000203	Hill TR; MendonÃ§a N; Granic A; Siervo M; Jagger C; Seal CJ; Kerse N; Wham C; Adamson AJ; Mathers JC	Proc Nutr Soc	2016	Domais: Nutrition	Interventions: Lifestyle: Nutrition
#1691	10.26633/RPSP.2021.91	Morsch P; Pelaez M; Vega E; Hommes C; Lorig K	Rev Panam Salud Publica	2021	Health: Clinical conditions: NCDs: Multimorbidity	Models of care: Integrated care	Models of care: Self-care	Research: Outcomes: Functional status	Research: Outcomes: Healthy ageing	Research: Outcomes: Intrinsic capacity	Research: Outcomes: QoL	Settings: Community
#1693	10.1080/09638288.2021.1912197	Gough C; Baker N; Weber H; Lewis LK; Barr C; Maeder A; George S	Disabil Rehabil	2022	Health: Social determinants: Social participation	Interventions: Community engagement	Interventions: Psychosocial	Models of care: Comprehensive care	Models of care: Person-centred	Models of care: Transition care
#1694	10.1017/S1041610223000704	Pot AM; Kok J; Schoonmade LJ; Bal RA	Int Psychogeriatr	2023	Models of care: Person-centred	Policies: Good clinical practice	Policies: Good clinical practice: Responsible	Policies: Integrated care
#1695	10.1093/gerona/56.suppl_2.89	Drewnowski A; Evans WJ	J Gerontol A Biol Sci Med Sci	2001	Domains: Nutrition	Domains: Nutrition: QoL	Interventions: Lifestyle: Nutrition
#1696	10.1111/acel.14021	Acosta LMY; Ely EW	Aging Cell	2023	Models of care: Comprehensive care	Research: Outcomes: QoL	Training: HCW
#1700	10.1111/opn.12017	Cooney A; Dowling M; Gannon ME; Dempsey L; Murphy K	Int J Older People Nurs	2014	Personnel: Nursing	Training: HCWs	Understanding the older person: Communication
#1705	10.1186/s12939-021-01529-9	Dodd R; Shanthosh J; Lung T; Robaigau A; Perman ML; Rafai E; Poulos R; Zwi AB; John R; Palagyi A	Int J Equity Health	2021	Health: Clinical conditions: Cancer	Health: Social determinants: Gender	Health: Social determinants: Gender: LMICs	Health: Social determinants: Health literacy	Policies: Reorientation of care	Research: Methodology: Qualitative studies	Specific populations: Islanders
#1706	10.3390/ijerph19159120	Li J; Dai Y; Wang CC; Sun J	Int J Environ Res Public Health	2022	Health: Environment	Health: Environment: Age-friendly	Interventions: Community engagement	Technology	Technology: User-centred	Understanding the older person
#1707	10.3389/fpubh.2023.1121761	Ayoubi-Mahani S; Eghbali-Babadi M; Farajzadegan Z; Keshvari M; Farokhzadian J	Front Public Health	2023	Policies	Policies: Active ageing	Policies: Policymakers' involvement	Policies: V&ME of older persons	Understanding the older person: Priorities
#1709	10.1111/hsc.13432	Leong KS; Klainin-Yobas P; Fong SD; Wu XV	Health Soc Care Community	2022	Health: Clinical conditions: Depression	Health: Social determinants: Intergenerational integration	Health: Social determinants: Social isolation	Health: Social determinants: Social participation	Interventions: Community engagement
#1711	10.3389/ijph.2022.1604604	Natora AH; Oxley J; Barclay L; Taylor K; Bolam B; Haines TP	Int J Public Health	2022	Health Economics: Cost-effectiveness of models	Health: Clinical conditions: Falls	Models of care: Comprehensive care	Research: Age-disaggregated data	Settings: Community
#1713	10.1186/s12877-023-04019-5	Zhao IY; Ho MH; Tyrovolas S; Deng SY; Montayre J; Molassiotis A	BMC Geriatr	2023	Framework: Ageing: Determinants	Health: Social determinants: Loneliness	Research: Outcomes: Functional ability
#1717	10.1007/s11136-012-0216-5	Van Malderen L; Mets T; De Vriendt P; Gorus E	Qual Life Res	2013	Access to care	Domains: Psychological	Health: Environment	Health: Social determinants	Health: Social determinants: Education	Health: Social determinants: Financial status	Health: Social determinants: Social participation	Research: Outcomes: Active ageing
#1722	10.1111/j.1743-6109.2010.01747.x	Woloski-Wruble AC; Oliel Y; Leefsma M; Hochner-Celnikier D	J Sex Med	2010	Domains: Sexual health	Health: Social determinants: Gender	Research: Outcomes: Healthy ageing	Understanding the older person: Beliefs
#1724	10.1093/ageing/afab136	Savage RD; Hardacre K; Bashi AM; Bronskill SE; Faulkner C; Grieve J; Gruneir A; McCarthy LM; Chamberlain SA; Lam K; Stall NM; Zhu L; Rochon PA	Age Ageing	2021	Health: Social determinants: Ageism: Self-ageism	Models of care: Person-centred	Policies: V&ME of older persons	Understanding the older person: Perceptions
#1725	10.1007/s10433-018-0490-3	Biering P	Eur J Ageing	2019	Health: Social determinants: Cultural diversity	Settings: LTC
#1730	10.1371/journal.pone.0272549	Rojo-Perez F; Rodriguez-Rodriguez V; Molina-Martinez MA; Fernandez-Mayoralas G; Sanchez-Gonzalez D; Rojo-Abuin JM; Ayala A; Rodriguez-Blazquez C; Calderon-LarraÃ±aga A; Ribeiro O; Forjaz MJ	PLoS One	2022	Framework: Ageing	Low-resource settings: LMICs	Research: Outcomes: Wellbeing	Research: International comparisons	Research: Methodology	Research: Methodology: Longitudinal studies	Research: Methodology: Qualitative studies	Research: Outcome: Active ageing	Research: Outcome: QoL
#1731	10.1177/0733464820988800	Brim B; Fromhold S; Blaney S	J Appl Gerontol	2021	Models of care: Ageing in place	Research: Evidence-based recommendations	Research: Measurements	Research: Methodology
#1732	10.1016/j.ypmed.2018.12.020	Ambagtsheer RC; Beilby JJ; Visvanathan R; Dent E; Yu S; Braunack-Mayer AJ	Prev Med	2019	Health: Clinical conditions: Frailty	Health: Clinical conditions: Frailty: Definition	Health: Clinical conditions: Frailty: Interventions	Health: Clinical conditions: Frailty: Screening
#1735	10.3390/ijerph20032554	Hong A; Welch-Stockton J; Kim JY; Canham SL; Greer V; Sorweid M	Int J Environ Res Public Health	2023	Access to care	Health: Social determinants	Health: Social determinants: Cultural divrsity	Specific populations: Migrants
#1737	10.1111/hsc.14025	Wong JA; Min DK; Kranick J; Ushasri H; Trinh-Shevrin C; Kwon SC	Health Soc Care Community	2022	Health: Clinical conditions: Dementia: Alzheimers	Health: Social determinants: Cultural diversity	Specific populations: Islanders	Specific populations: Minorities
#1738	10.3390/dj11090222	Chan AKY; Tsang YC; Jiang CM; Leung KCM; Lo ECM; Chu CH	Dent J (Basel)	2023	Domains: Nutrition	Domains: Oral health	Health: Clinical conditions: Cancer	Health: Clinical conditions: NCDs
#1740	10.1177/0898264317726390	Arpino B; SolÃ©-AurÃ³ A	J Aging Health	2019	Health: Social determinants: Education	Health: Social determinants: Professional activity
#1741	10.1111/jocn.13827	GÃ¶ransson C; WengstrÃ¶m Y; Ziegert K; Langius-EklÃ¶f A; Eriksson I; Kihlgren A; Blomberg K	J Clin Nurs	2017	Models of care: Self-care
#1742	10.1186/s12877-020-01981-2	Wongsala M; AnbÃ¤cken EM; Rosendahl S	BMC Geriatr	2021	Health: Social determinants	Health:Clinical conditions: NCDs
#1743	10.1093/geronb/gbw119	Chard S; Harris-Wallace B; Roth EG; Girling LM; Rubinstein R; Reese AM; Quinn CC; Eckert JK	J Gerontol B Psychol Sci Soc Sci	2017	Health: Clinical conditions: Diabetes	Health: Social determinants: Cultural diversity	Health: Social determinants: Socioeconomic status	Understanding the older person: Life experience	Understanding the older person: Perceptions
#1745	10.1111/j.1741-6612.2011.00530.x	Gilbert AL; Caughey GE; Vitry AI; Clark A; Ryan P; McDermott RA; Shakib S; Luszcz MA; Esterman A; Roughead EE	Australas J Ageing	2011	Access to care	Health: Clinical conditions: NCDs: Multimorbidity	Research: Evidence-based recommendations
#1748	10.3928/0098-9134-20060101-11	Furman EF	J Gerontol Nurs	2006	Access to care	Domains: Nutrition	Interventions: Lifestyle: Nutrition
#1752	10.1111/jocn.16104	Remm S; Halcomb E; Hatcher D; Frost SA; Peters K	J Clin Nurs	2023	Domains: Mental health	Interventions: Health promotion: Self-empowerment	Research: Outcomes: Functional ability	Understanding the older person: Life experience
#1753	10.1016/j.gerinurse.2022.01.004	Pan H; Dury S; Duppen D; Wang R; De Donder L	Geriatr Nurs	2022	Domains: Mental health	Health: Social determinants: Social isolation	Settings: LTC
#1754	10.1093/geront/gnz156	Baldassar L; Wilding R	Gerontologist	2020	Health: Social determinants: Social isolation	Specific populations: Migrants	Specific populations: Migrants: Technology	Specific populations: Migrants: Wellbeing	Technology: Care: Loneliness	Technology: Digital divide
#1757	10.1186/s12939-022-01721-5	Enogela EM; Buchanan T; Carter CS; Elk R; Gazaway SB; Goodin BR; Jackson EA; Jones R; Kennedy RE; Perez-Costas E; Zubkoff L; Zumbro EL; Markland AD; Buford TW	Int J Equity Health	2022	Health: Clinical conditions: Disability: Prevention	Health: Clinical conditions: Disability: Risk factors	Health: Social determinants	Low-resource settings	Personnel: Caregivers: Data	Personnel: Caregivers: Impact	Policies: V&ME of Caregivers	Research: External validity	Research: Implementation research
#1758	10.1017/S0266462318000600	Juzwishin D; McNeil H; Ahn J; Chen Y; Cicchetti A; Kume N; Brooks L; Stolee P	Int J Technol Assess Health Care	2018	Technology	Technology: Digital divide
#1760	10.1186/s12875-020-01143-8	Valaitis R; Cleghorn L; Ploeg J; Risdon C; Mangin D; Dolovich L; Agarwal G; Oliver D; Gaber J; Chung H	BMC Fam Pract	2020	Access to care	Health: Environment	Models of care: Integrated care	Models of care: LTC	Settings: Community	Settings: PHC	Understanding the older person	Understanding the older person: Priorities
#1761	10.1111/jan.14181	Franse CB; Zhang X; van Grieken A; Rietjens J; Alhambra-BorrÃ¡s T; DurÃ¡ E; GarcÃ©s-Ferrer J; van Staveren R; Rentoumis T; Markaki A; Bilajac L; Vasiljev Marchesi V; Rukavina T; Verma A; Williams G; Clough G; Koppelaar E; Martijn R; Mattace Raso F; Voorham AJJ; Raat H	J Adv Nurs	2019	Models of care: Integrated care	Models of care: Preventive medicine	Research: Methodology: Adapatation for older persons
#1762	N/A	Lang JE; Anderson L; LoGerfo J; Sharkey J; Belansky E; Bryant L; Prohaska T; Altpeter M; Marshall V; Satariano W; Ivey S; Bayles C; Pluto D; Wilcox S; Goins RT; Byrd RC	Prev Chronic Dis	2006	Models of care: Preventive medicine	Policies: Health promotion	Policies: Multisectoral partnership	Settings: Community
#1766	10.3928/00989134-20191105-02	Carnevali DL; Primomo J; Belza B	J Gerontol Nurs	2019	Health: Clinical conditions: Frailty	Health: Social determinants: Education	Settings: LTC	Technology: Digital divide: Digital literacy
#1767	10.1016/j.conctc.2021.100756	Lindquist LA; Muhammad R; Miller-Winder AP; Opsasnick L; Kim KY; Benavente JY; Wolf M; Ramirez-Zohfeld V	Contemp Clin Trials Commun	2021	Models of care: Ageing in place	Research: External validity	Research: Outcomes: Decision-making process	Research: Outcomes: Health literacy
#1771	10.1371/journal.pone.0292214	Oeser P; Bruckmann N; Gellert P; Herrmann WJ	PLoS One	2023	Health: Environment	Health: Environment: Age-friendly	Research: Outcomes: QoL
#1772	10.2147/CIA.S384202	Lee DA; Burton E; Slatyer S; Jacinto A; Oliveira D; Bryant C; Khushu A; Tiller E; Lalor A; Watson M; Layton N; Brusco N; Hill KD	Clin Interv Aging	2022	Personnel: Caregivers: QoL	Personnel: Caregivers: Support	Personnel: Caregives: Care recipient
#1773	10.7326/0003-4819-139-5_part_2-200309021-00009	Murray MD; Callahan CM	Ann Intern Med	2003	Health economics: Cost-effectiveness of models	Health: Clinical conditions: Polypharmacy: Prescribing
#1774	10.34172/ijhpm.2023.7342	Karami B; Ostad-Taghizadeh A; Rashidian A; Tajvar M	Int J Health Policy Manag	2023	Understading the older person	Understading the older person: Priorities
#1775	10.5334/ijic.1162	Lood Q; Ivanoff SD; Dellenborg L; MÃ¥rtensson L	Int J Integr Care	2014	Access to care	Specific populations: Migrants	Specific populations: Migrants: Access to care	Training: HCW: Approach to minorities	Training: HCWs
#1777	10.1016/j.jamda.2015.12.016	Cesari M; Prince M; Thiyagarajan JA; De Carvalho IA; Bernabei R; Chan P; Gutierrez-Robledo LM; Michel JP; Morley JE; Ong P; Rodriguez Manas L; Sinclair A; Won CW; Beard J; Vellas B	J Am Med Dir Assoc	2016	Health: Clinical conditions: Frailty	Policies: Integrated care	Understanding the older person: Priorities
#1779	10.1093/eurpub/cky172	Jerliu N; Burazeri G; ToÃ§i E; Philp I; Czabanowska K; Ramadani N; Brand H	Eur J Public Health	2019	Health: Social determinants: Financial status	Low-resource settings
#1782	10.3109/17538157.2010.528646	Koch S	Inform Health Soc Care	2010	Technology: Care	Technology: Care: Caregiver support	Technology: Care: NCDs Management	Technology: Care: Self-care
#1785	10.1186/s13643-021-01709-2	Kalideen L; Govender P; van Wyk JM; Kuupiel D	Syst Rev	2021	Policies	Research: Evidence-based recommendations	Research: Outcomes: Effectiveness of care	Settings: Long-term care: Standards
#1786	10.1080/10376178.2023.2242978	Lion KM; Murfield J; Sriram D; Sung B; Cook G; Estai M; Jones C; Klein B; Liddle J; Pu L; Moyle W; Collaborative TA	Contemp Nurse	2023	Technology: Care	Technology: Care: Access	Technology: Care: Effectiveness	Technology: Care: Integration	Technology: User-centred	Technology: User-centred: Co-design
#1789	10.2196/43542	De Santis KK; Mergenthal L; Christianson L; Busskamp A; Vonstein C; Zeeb H	J Med Internet Res	2023	Technology: Care	Technology: Care: Decision-making	Technology: Cost-effectiveness	Technology: Digital divide: Enablers	Technology: Ethics	Technology: Health promotion
#1790	10.1089/pop.2017.0109	MacLeod S; Schwebke K; Hawkins K; Ruiz J; Hoo E; Yeh CS	Popul Health Manag	2018	Health: Social determinants	Models of care: Decision-making process	Models of care: Person-centred	Personnel: Caregiver	Research: Measurements	Research: Methodology: Qualitative studies	Understanding the older person: Priorities
#1791	10.1097/NHH.0000000000000865	Reimer-Kirkham S; DaCosta A; De Boer M; Dresselhuis A; Hall B; Optland P; Pan M; Williams G	Home Healthc Now	2020	Health: Social determinants	Models of care: Aging in place	Settings: Community
#1793	10.1186/s12913-021-07186-6	Costa A; Lopes J; Sousa CJ; Santos O; Virgolino A; Nogueira P; Henriques A; Seabra P; CapitÃ£o C; Martins R; Arriaga M; AlarcÃ£o V	BMC Health Serv Res	2021	Health economics: Cost-effectiveness of models	Models of care: Comprehensive care	Models of care: Multidisciplinary care	Policies: Multisectoral partnership	Policies: Reorientation of care	Research: Outcomes: QoL
#1803	10.1016/j.arr.2023.101940	Izquierdo M; Fiatarone Singh M	Ageing Res Rev	2023	Interventions: Lifestyle: Physical activity	Interventions: Physical exercise	Training: HCWs	Training: HCWs: Prescription of lifestyle interventions
#1805	10.1186/s13690-023-01076-5	Sano J; Hirazawa Y; Komamura K; Okamoto S	Arch Public Health	2023	Models of care: Integrated care	Models of care: LTC	Models of care: Multidisciplinary care	Models of care: Preventive medicine	Policies: Multisectoral partnership	Research: Outcomes: Functional status	Settings: Community	Understanding the older person
#1808	10.1111/j.1741-6612.2008.00342.x	Radermacher H; Feldman S; Browning C	Australas J Ageing	2009	Health: Social determinants: Cultural diversities	Policies: Multisectoral partnership	Research: Evidence-based recommendations	Settings: Community
#1809	10.1111/hsc.13032	Grant R; Walker B	Health Soc Care Community	2020	Low-resource settings: Rural areas	Specific populations: LGBT	Understanding the older person: Priorities
#1811	10.3390/ijerph18147489	Rampioni M; MoÈ™oi AA; Rossi L; Moraru SA; Rosenberg D; Stara V	Int J Environ Res Public Health	2021	Technology	Technology: Digital divide	Technology: Digital divide: Enablers
#1812	10.1093/ageing/afy092	Baldwin JN; Napier S; Neville S; Wright-St Clair VA	Age Ageing	2018	Policies: V&ME of older persons
#1820	10.1093/geront/gnr006	Lewis JP	Gerontologist	2011	Health: Social determinants: Cultural diversity	Settings: Community	Specific populations: Indigenous
#1821	10.1097/01.FCH.0000342839.05607.2a	Angel RJ	Fam Community Health	2009	Health Economics	Policies: Multisectoral partenerships
#1825	10.3389/fpsyg.2023.1161688	Johansson C; Gustafsson LK; Lindberg D; Asztalos Morell I	Front Psychol	2023	Personnel: Nursing	Personnel: Welfare
#1827	10.1093/ageing/afac216	Little MO; Morley JE	Age Ageing	2022	Access to care	Models of care: Palliative care
#1831	10.1111/pme.12154	Stubbs B; Binnekade TT; Soundy A; Schofield P; Huijnen IP; Eggermont LH	Pain Med	2013	Health: Clinical conditions: Falls	Health: Clinical conditions: Falls: Fear of falling	Health: Clinical conditions: Pain	Health: Clinical conditions: Sedentariness	Health: Domains: Balance	Interventions: Lifestyle: Physical activity	Research: Age-disaggregated data	Research: Measurements	Technology	Understanding the older person: Attitudes	Understanding the older person: Beliefs
#1832	10.1186/s12913-018-3855-6	Srivarathan A; Jensen AN; Kristiansen M	BMC Health Serv Res	2019	Low-resource settings	Policies: V&ME of older persons	Specific populations: Isolated populations
#1835	10.1111/jonm.13178	Roe L; Galvin M	J Nurs Manag	2021	Specific populations: LGBT	Specific populations: LGBT: Care experience	Specific populations: LGBT: Service utilisation
#1838	10.1007/s11524-016-0058-5	Johnson R; Hofacker J; Boyken L; Eisenstein A	J Urban Health	2016	Personnel: Caregiver: Wellbeing	Personnel: Caregivers: Informal	Personnel: Caregivers: Support
#1844	10.1093/heapro/dau012	Krajic K; Cichocki M; Quehenberger V	Health Promot Int	2015	Policies: Multisectoral partnerships	Settings: Long-term care	Understanding the older person: Beliefs
#1845	10.1177/0733464819868057	Warren AR; Steffen AM	J Appl Gerontol	2020	Specific populations: LGBT	Training: HCW	Training: HCW: Approach to minorities
#1846	10.3390/ijerph182212047	Vonneilich N; Bremer D; von dem Knesebeck O; LÃ¼decke D	Int J Environ Res Public Health	2021	Specific populations: Migrants	Specific populations: Migrants: Wellbeing: Interventions
#1852	10.1080/07317115.2020.1820651	Quinlan C; McKibbin C; Cuffney C; Brownson R; Brownson C; Clark J; Osvold L	Clin Gerontol	2022	Personnel: Caregiver: Care recipient	Personnel: Caregiver: Informal	Personnel: Caregiver: Wellbeing	Personnel: Caregivers: Support	Personnel: Caregivers: Support: Benefits	Personnel: Caregivers: Support: Housing	Training: Caregivers
#1856	10.2196/40606	Bin Noon G; Hanjahanja-Phiri T; Dave H; Fadrique L; Teague J; Morita PP	JMIR Aging	2023	Health: Social determinants: Social isolation	Low-resource settings: Rural areas	Models of care: Integrated care	Research: Multidisciplinary approach	Specific populations: Minorities	Specific populations: Minorities: Technology	Technology	Technology: Care	Technology: Digital divide
#1860	10.3389/fpubh.2022.921980	Mai S; Cai J; Li L	Front Public Health	2022	Access to care	Research: Outcomes: Healthy Ageing	Research: Outcomes: Survival
#1861	10.4103/jfmpc.jfmpc_1543_20	Panda M; Islam F; Roy S; Pathak R; Kashyap V	J Family Med Prim Care	2021	Access to care	Health: Social determinants: Cultural diversity	Models of care: Preventive medicine	Policies
#1862	10.1186/s12877-019-1272-2	Ssensamba JT; Mukuru M; Nakafeero M; Ssenyonga R; Kiwanuka SN	BMC Geriatr	2019	Models of care: Comprehensive care	Research: International comparisons	Settings: PHC
#1864	10.1111/opn.12195	Cowdell F; Dyson J; Long J; Macleod U	Int J Older People Nurs	2018	Health: Domains: Skin health
#1868	10.1177/2333721419842672	Edvardsson D; Baxter R; Corneliusson L; Anderson RA; Beeber A; Boas PV; Corazzini K; Gordon AL; Hanratty B; Jacinto A; Lepore M; Leung AYM; McGilton KS; Meyer J; Schols JMGA; Schwartz L; Shepherd V; Skoldunger A; Thompson R; Toles M; Wachholz P; Wang J; Wu B; ZÃºÃ±iga F	Gerontol Geriatr Med	2019	Models of care: Person-centred	Settings: LTC	Settings: LTC: Data	Settings: LTC: Definitions	Settings: LTC: Measurements	Settings: LTC: Standards
#1874	10.1111/ajr.13016	Zheng LX; Walsh EI; Sutarsa IN	Aust J Rural Health	2023	Health Economics: Cost-effectiveness of models	Health: Clinical conditions: Cancer	Health: Clinical conditions: NCDs	Health: Social determinants: Cultural diversity	Low-resource settings: Rural areas	Models of care: Integrated care	Models of care: Person-centred
#1877	10.1071/HC21146	Neville S; Wrapson W; Savila F; Napier S; Paterson J; Dewes O; Soon HNW; Tautolo ES	J Prim Health Care	2022	Health: Social determinants: Cultural diversity	Specific populations: Islanders
#1879	10.1177/17456916221127218	Akhter-Khan SC; Prina M; Wong GH; Mayston R; Li L	Perspect Psychol Sci	2023	Ageing process: Developmental factors	Ageing process: Trajectories	Framework: Life-course	Health: Domains: Sexual health	Health: Social Conditions: Loneliness: Construct	Health: Social conditions: Loneliness: Socio-cultural determinants	Health: Social determinants: Loneliness	Health: Social determinants: Social isolation	Low-resource settings	Models of care: Person-centred	Technology: Care: Loneliness	Understanding the older person: Personal values
#1881	10.1177/1471301218816246	Post D; Corlis M; Penington A; Parfitt G	Dementia (London)	2020	Health: Clinical conditions: Dementia	Health: Clinical conditions: Dementia: BPSD
#1883	10.1196/annals.1396.017	Wu T; Lo K	Ann N Y Acad Sci	2007	Personnel: Caregivers
#1886	10.1111/ajag.12760	Inacio MC; Amare AT; Whitehead C; Bray SCE; Corlis M; Visvanathan R; Wesselingh S	Australas J Ageing	2020	Access to care	Access to care: Barriers	Models of care: Respite care	Models of care: Transition care	Settings: Community	Settings: Home care	Settings: LTC
#1889	10.1111/jar.12640	Spassiani NA; Meisner BA; Abou Chacra MS; Heller T; Hammel J	J Appl Res Intellect Disabil	2019	Specific populations: Developmental disabilities	Specific populations: Developmental disabilities: Community engagement	Specific populations: Developmental disabilities: Community engagement: Barriers
#1890	10.1177/1049909116677021	Noh H; Kim J; Sims OT; Ji S; Sawyer P	Am J Hosp Palliat Care	2018	Health: Social determinants: Cultural diversity	Health: Social determinants: Financial status	Models of care: Palliative care	Models of care: Palliative care: Advanced care planning
#1891	10.1017/S0144686X14000361	PÃ©rez-Cuevas R; Doubova SV; BazaldÃºa-Merino LA; Reyes-Morales H; MartÃ­nez D; Karam R; Gamez C; MuÃ±oz-HernÃ¡ndez O	Ageing Soc	2015	Health: Environment: Age-friendly: Clinical setting	Research: Methodology	Research: Methodology: Adaptation for older persons	Settings: LTC
#1897	10.1080/17441692.2023.2274438	Patil DS; Bailey A; George S; Hyde M; Ashok L	Glob Public Health	2023	Access to care	Low-resource settings: LMICs	Low-resource settings: Rural areas	Research: Inclusion of older persons
#1898	10.3390/ijerph20054382	Ashikali EM; Ludwig C; Mastromauro L; PÃ©rivier S; Tholomier A; Ionita I; Graf C; Busnel C	Int J Environ Res Public Health	2023	Interventions: Physical exercise	Models of care: Integrated care: Care pathways	Models of care: Respite care	Research: Evidence-based recommendations	Research: External validity
#1901	10.2147/CIA.S436294	Wu J; Xue E; Huang S; Fu Y; Chen D; Shao J; Zhang H; Tang L; Ye Z	Clin Interv Aging	2023	Policies: Integrated care	Policies: V&ME of caregivers	Policies: V&ME of older persons
#1908	10.1186/s12889-018-5517-3	Bredland EL; SÃ¶derstrÃ¶m S; Vik K	BMC Public Health	2018	Health: Social determinants: Gender	Interventions: Lifestyle: Physical activity
#1912	10.3928/19404921-20151211-03	Davitt JK; Madigan EA; Rantz M; Skemp L	Res Gerontol Nurs	2016	Models of care: Integrated care: Communication	Models of care: Life-course	Models of care: LTC	Models of care: Person-centred	Personnel: HCW: Communication	Policies: Integrated care	Policies: Multisectoral partenerships	Research: Inclusion of older persons	Research: Outcomes: Functional status	Research: Outcomes: Weelbeing
#1913	10.1111/hsc.13139	Kristiansen M; Nedergaard Jensen A; Norredam M; Srivarathan A	Health Soc Care Community	2021	Health: Social determinants: Cultural diversity	Models of care: Comprehensive care	Policies: Community engagement
#1919	10.2196/jmir.7401	Chiu CJ; Liu CW	J Med Internet Res	2017	Technology	Technology: Digital divide	Understanding the older person: Life experience
#1920	10.1093/geronb/63.5.s312	Clark DO; Frankel RM; Morgan DL; Ricketts G; Bair MJ; Nyland KA; Callahan CM	J Gerontol B Psychol Sci Soc Sci	2008	Health: Social determinants	Interventions: Health promotion	Interventions: Health promotion: Self-empowerment	Understanding the older person: Perceptions
#1921	10.1097/JNC.0000000000000053	Manis D; Gamble B	J Assoc Nurses AIDS Care	2019	Health: Environment	HIV	HIV: Low-resource settings	Low-resource settings	Specific populations: Minorities
#1923	10.1111/j.1467-842x.2000.tb01592.x	Sims J; Kerse NM; Naccarella L; Long H	Aust N Z J Public Health	2000	Models of care: Preventive medicine	Settings: PHC
#1929	10.1186/s12889-023-15611-0	Sialino LD; Wijnhoven HAH; van Oostrom SH; Picavet HSJ; Verschuren WMM; Visser M; Vader S; Schaap LA	BMC Public Health	2023	Health: Social determinants: Cultural diversity	Health: Social determinants: Gender	Interventions: Lifestyle
#1931	10.1186/s12912-020-00431-z	Hupkens S; Goumans M; Derkx P; Machielse A	BMC Nurs	2020	Personnel: Nursing	Research: Outcomes: Wellbeing	Understanding the older person: Personal values	Understanding the older person: Priorities
#1935	10.1177/09697330221081953	Zendehtalab H; Vanaki Z; Memarian R	Nurs Ethics	2023	Policies: Community engagement	Training: HCW	Understanding the older person: Priorities
#1940	10.1016/j.explore.2013.10.003	Oberg EB; Thomas MS; McCarty M; Berg J; Burlingham B; Bradley R	Explore (NY)	2014	Models of care: Traditional medicine	Understanding the older person: Priorities
#1941	10.1186/s12877-021-02687-9	Mussie KM; Pageau F; Merkt H; Wangmo T; Elger BS	BMC Geriatr	2021	Domains: Mental health	Specific populations: Incarcerated	Specific populations: Incarcerated: Mental health	Training: HCW
#1943	10.12968/bjcn.2021.26.1.6	Waldon M	Br J Community Nurs	2021	Settings: LTC
#1947	10.12968/bjcn.2015.20.6.289	Bakhshi S; Sun F; Murrells T; While A	Br J Community Nurs	2015	Interventions: Lifestyle: Physical activity	Training: HCW
#1948	10.1111/j.1365-2524.2005.00541.x	Drennan V; Iliffe S; Haworth D; Tai SS; Lenihan P; Deave T	Health Soc Care Community	2005	Health economics: Cost-effectiveness of models	Research: External validity	Research: Methodology: Longitudinal studies	Research: Outcomes: Care service utilisation	Research: Outcomes: QoL
#1951	10.1016/j.vaccine.2016.09.039	Raina MacIntyre C; Menzies R; Kpozehouen E; Chapman M; Travaglia J; Woodward M; Jackson Pulver L; Poulos CJ; Gronow D; Adair T	Vaccine	2016	Interventions: Vaccines	Interventions: Vaccines: Attitudes	Interventions: Vaccines: Coverage
#1959	10.1371/journal.pone.0261741	Michel H; PrÃ©vÃ´t-Huille H; Koster R; Ecarnot F; Grange Z; Sanchez S	PLoS One	2021	Models of care: Ageing in place	Policies: V&ME of older persons	Research: Implementation research	Research: Inclusion of older persons	Research: Measurement	Research: Outcomes: QoL	Understading the older person: Priorities
#1960	10.1093/ageing/afg119	Tannenbaum C; Mayo N	Age Ageing	2003	Health: Social determinants: Gender	Understanding the older person
#1961	10.1186/s12889-022-14921-z	Kim H; Choi H; Jung YI; Kim E; Lee W; Yi JY	BMC Public Health	2023	Low-resource settings	Models of care: Preventive medicine	Settings: Community
#1975	10.3390/healthcare10071358	Wu HC	Healthcare (Basel)	2022	Health: Social determinants	Research: Outcomes: Active ageing	Settings: Care
#1984	10.26633/RPSP.2023.40	VanDevanter N; Naegle M; Nazia N; Bamodu A; Sullivan Marx E	Rev Panam Salud Publica	2023	Access to care: LTC	Settings: LTC	Settings: LTC: Monitoring	Settings: LTC: Standards of care	Specific populations: Islanders	Specific populations: Minorities
#1985	10.1016/j.archger.2022.104851	Akhter-Khan SC; Chua KC; Al Kindhi B; Mayston R; Prina M	Arch Gerontol Geriatr	2023	Health: Social determinants: Financial status	Health: Social determinants: Loneliness	Personnel: Caregivers	Policies: V&ME of older persons	Understanding the older person: Priorities
#1988	10.1080/07317115.2017.1416509	Nelis SM; Thom JM; Jones IR; Hindle JV; Clare L	Clin Gerontol	2018	Technology	Understanding the older person: Priorities
#1989	10.4278/0890-1171-18.2.200	Beattie BL; Whitelaw N; Mettler M; Turner D	Am J Health Promot	2003	Health economics: Cost-effectiveness of models	Health: Social determinants: Cultural diversity	Health: Social determinants: Financial status	Research: Evidence-based recommendations	Settings: Community
#1990	10.3928/02793695-20121218-02	Bishop KM; Robinson LM; VanLare S	J Psychosoc Nurs Ment Health Serv	2013	Reseach: Outcomes: QoL	Specific populations: Developmental disabilities	Understanding the older person: Beliefs
#1991	10.1080/09540121.2020.1739203	O'Brien KK; Brown DA; Corbett C; Flanagan N; Solomon P; Vera JH; Aubry R; Harding R	AIDS Care	2020	HIV	HIV: Clinical complexity	HIV: Clinical complexity: Mental health	HIV: Comprehensive approach	HIV: Rehabilitation
#1997	10.1002/trc2.12037	Orsulic-Jeras S; Whitlatch CJ; Powers SM; Johnson J	Alzheimers Dement (N Y)	2020	Health: Clinical conditions: Dementia	Personnel: Caregivers: Support	Policies: V&ME of older persons	Understanding the older person: Life experience
#2000	10.1136/bmjopen-2020-037570	Graffigna G; Barello S; Morelli N; Gheduzzi E; Corbo M; Ginex V; Ferrari R; Lascioli A; Feriti C; Masella C	BMJ Open	2020	Health: Social determinants	Low-resource settings: Rural areas	Personnel: Caregivers	Specific populations: Isolated populations
#2002	10.1371/journal.pone.0286638	Lim XJ; Chew CC; Chang CT; Supramaniam P; Ding LM; Devesahayam PR; Low LL	PLoS One	2023	Health: Social determinants: Environment	Health: Social determinants: Loneliness	Health: Social determinants: Social isolation
#2008	10.1046/j.1532-5415.2001.49259.x	Taylor DH Jr; Ostbye T	J Am Geriatr Soc	2001	Health: Clinical conditions: NCDs	Health: Clinical conditions: Obesity
#2010	10.1111/jgs.15191	Kossioni AE; Hajto-Bryk J; Maggi S; McKenna G; Petrovic M; Roller-Wirnsberger RE; Schimmel M; TamulaitienÃ¨ M; Vanobbergen J; MÃ¼ller F	J Am Geriatr Soc	2018	Domains: Oral health	Models of care: Integrated care	Training: HCWs
#2011	10.1017/S0144686X08007952	Koehn S	Ageing Soc	2009	Access to care	Models of care: Integrated care	Models of care: Integrated care: Care pathways	Settings: Emergency care
#2019	10.1071/AH15243	Price K; Grimmer K; Foot J	Aust Health Rev	2017	Models of care: Person-centred	Models of care: Person-centred: Impact	Settings: PHC	Understanding the older person
#2021	10.1177/1937586720920858	Arakawa Martins B; Barrie H; Visvanathan R; Daniel L; Martins LA; Ranasinghe D; Wilson A; Soebarto V	HERD	2021	Health: Environment: Age-friendly	Health: Environment: Age-friendly: Clinical setting
#2023	10.1016/j.dhjo.2017.12.011	Bachani AM; Bentley JA; Zia N; Galiwango E; Lum J; Tuli G; Ho SE	Disabil Health J	2018	Low-resource settings: LMICs	Low-resource settings: LMICs: Access to care	Low-resource settings: LMICs: Training: Caregivers
#2035	10.1016/j.optm.2009.03.019	Chu YK; Kaldenberg J; Huefner K	Optometry	2009	Health: Environment	Health: Environment: Age-friendly	Models of care: Ageing in place	Models of care: Comprehensive care	Models of care: Integrated care	Reseearch: Outcomes: QoL	Understand the older person: Priorities
#2039	10.2105/AJPH.2011.300353	Ogden LL; Richards CL; Shenson D	Am J Public Health	2012	Models of care: Comprehensive care	Models of care: Integrated care	Models of care: Multidisciplinary care	Research: Outcomes: Effectiveness of care
#2040	10.3390/ijerph20196880	PÃ©rez-Saiz L; Ferri Sanz M; Ferrando M; Salido MF; Alhambra-BorrÃ¡s T; Ferrer JG; Dix R	Int J Environ Res Public Health	2023	Health: Clinical conditions: NCDs: Multimorbidity	Health: Social determinants: Loneliness	Interventions: Community engagement	Models of care: Integrated care	Understanding the older person: Priorities
#2042	10.1300/J074v15n04_09	Tannenbaum CB; Nasmith L; Mayo N	J Women Aging	2003	Health: Social determinants: Gender	Interventions: Health promotion	Low-resource settings	Research: External validity	Special populations: Minorities
#2047	10.1371/journal.pgph.0001411	Ogunyemi AO; Balogun MR; Ojo AE; Welch SB; Onasanya OO; Yesufu VO; Omotayo AO; Hirschhorn LR	PLOS Glob Public Health	2023	Settings: Primary health care
#2052	10.3389/fpubh.2023.1207098	Bai J; Lu W	Front Public Health	2023	Interventions: Personalised care plan	Research: External validity	Settings of care: PHC
#2057	10.1111/idj.12231		Int Dent J	2016	Framework: Life-course	Health: Clinical conditions: NCDs	Health: Clinical conditions: Oral health	Models of care: Preventive medicine	Models of care: Rehabilitation	Research: Outcomes: QoL
#2058	N/A	Kerse N; Nacarrella L; Smith KL	Aust Fam Physician	2000	Policies: Integrated care	Health: Social Determinants: Ageism
#2064	10.1177/0898264315611665	Smith AR; Chen C; Clarke P; Gallagher NA	J Aging Health	2016	Health: Environment	Research: Outcomes: Functional status: Mobility
#2066	10.3389/fpubh.2022.923097	Mussie KM; Setchell J; Elger BS; Kaba M; Memirie ST; Wangmo T	Front Public Health	2022	Access to care	Health: Clinical conditions: Elder abuse	Low-resource settings: LMICs	Research: Ethics	Research: Age-disaggregated data	Understanding the older person: Priorities
#2067	10.1080/08959420.2023.2205330	Doshmangir L; Doshmangir P; Mobasseri K; Khodayari-Zarnaq R; Ahmadi Teymourlouy A; Sergeevich Gordeev V	J Aging Soc Policy	2023	Policies: Reorientation of care	Health: Social determinants: Cultural diversity
#2078	10.1186/s12913-018-2978-0	Cranley LA; Hoben M; Yeung J; Estabrooks CA; Norton PG; Wagg A	BMC Health Serv Res	2018	Health: Clinical conditions: Dementia	Health: Social determinants: Gender	Settings: LTC	Training: HCWs
#2080	10.2196/11723	Tan JYR; Nguyen TT; Tabrisky A; Siedle-Khan R; Napoles AM	JMIR Aging	2018	HIV: Interventions: Care technology
#2086	10.1177/08982643211040706	Kurnat-Thoma EL; Murray MT; Juneau P	J Aging Health	2022	Health: Clinical conditions: Frailty	Health: Clinical conditions: Frailty: Screening	Health: Social determinants: Cultural diversity	Research: Measurements	Specific populations: Minorities	Technology
#2087	10.5811/westjem.2017.3.32348	Stuck A; Crowley C; Martinez T; Wittgrove A; Brennan JJ; Chan TC; Castillo EM	West J Emerg Med	2017	Health economics	Policies: V&ME of older persons	Understanding the older person: Priorities
#2092	10.2147/JMDH.S326209	Shah SA; Safian N; Ahmad S; Nurumal SR; Mohammad Z; Mansor J; Wan Ibadullah WAH; Shobugawa Y; Rosenberg M	J Multidiscip Healthc	2021	Framework: Ageing: Biology	Health Economics: Cost-effectiveness of models	Research: Measurements	Understanding of older person: Priorities
#2093	10.1093/ageing/afab010	Briggs R; Ward M; Kenny RA	Age Ageing	2021	Health: Clinical conditions: Depression	Health: Domains: Mental health	Health: Social determinants: Loneliness	Health: Social determinants: Social isolation	Models of care: Palliative care
#2096	10.1186/s13643-020-1276-1	Lawless MT; Drioli-Phillips P; Archibald MM; Kitson AL	Syst Rev	2020	Models of care: Decision-making process	Models of care: Integrated care	Models of care: Multidisciplinary care	Models of care: Self-care	Personnel: HCW: Communication
#2099	10.3389/fmed.2023.1218562	Jacobs JM; Baider L; Goldzweig G; Sapir E; Rottenberg Y	Front Med (Lausanne)	2023	Health: Social determinants: Social isolation
#2101	10.1016/j.jemermed.2017.05.036	Stuck AR; Crowley C; Killeen J; Castillo EM	J Emerg Med	2017	Models of care: Integrated care	Models of care: Integrated care: Care pathways	Models of care: LTC	Settings: Emergency care
#2104	10.1111/1468-0009.12373	Evans CJ; Ison L; Ellis-Smith C; Nicholson C; Costa A; Oluyase AO; Namisango E; Bone AE; Brighton LJ; Yi D; Combes S; Bajwah S; Gao W; Harding R; Ong P; Higginson IJ; Maddocks M	Milbank Q	2019	Low-resource settings: LMICs	Models of care: Geriatric care	Models of care: Integrated care	Models of care: Palliative care	Models of care: Person-centred	Personnel: HCW: Communication	Policies: Reorientation of care	Research: Outcomes: Functional status	Research: Outcomes: Wellbeing
#2111	10.3390/ijerph182312526	Jensen AN; Andersen O; Gamst-Jensen H; Kristiansen M	Int J Environ Res Public Health	2021	Models of care: Person-centred care	Research: Implementation research	Settings: Emergency care
#2112	10.1186/s12877-022-03024-4	Sum G; Nicholas SO; Nai ZL; Ding YY; Tan WS	BMC Geriatr	2022	Models of care: Preventive medicine	Settings: Community	Settings: PHC
#2115	10.1159/000530723	Brennan-Ing M; Mattas E	Gerontology	2023	HIV	HIV: Comprehensive care	HIV: Integrated care	HIV: Person-centred	Policies: Older persons with HIV	Policies: Policymakers involvement	Policies: Reorientation of care	Policies: Social inequalities
#2120	10.21037/apm.2017.03.10	Reid MC; Ghesquiere A; Kenien C; Capezuti E; Gardner D	Ann Palliat Med	2017	Access to care	Models of care: Palliative care	Settings: Community	Technology: digital divide
#2130	10.3390/ijerph19127480	Nitschke I; Gegner U; HopfenmÃ¼ller W; Sobotta BAJ; Jockusch J	Int J Environ Res Public Health	2022	Training: HCW	Understanding the older person: Perceptions
#2137	10.2196/38081	Savira F; Gupta A; Gilbert C; Huggins CE; Browning C; Chapman W; Haines T; Peeters A	J Med Internet Res	2023	Technology: Care	Technology: Care: NCDs Management	Technology: Digital divide
#2145	10.1016/j.jamda.2020.12.029	Sheikh F; Brandt N; Vinh D; Elon RD	J Am Med Dir Assoc	2021	Health: Clinical conditions: Pain	Research: Outcomes: Functional status	Settings: LTC
#2159	10.4137/CMWH.S39136	Simon MA; Samaras AT; Nonzee NJ; Hajjar N; Frankovich C; Bularzik C; Murphy K; Endress R; Tom LS; Dong X	Clin Med Insights Womens Health	2016	Models of care: Patient-centred	Models of care: Social care	Policies: Community engagement
#2166	10.3346/jkms.2020.35.e348	Shin J; Han SH; Choi J; Kim YS; Lee J	J Korean Med Sci	2020	Technology	Technology: Care	Technology: Digital divide
#2170	10.1093/fampra/cmab084	Travers J; Romero-Ortuno R; NÃ­ ShÃ© Ã‰; Cooney MT	Fam Pract	2022	Research: Inclusion of older persons
#2186	10.1007/s41999-020-00313-2	Maffoni M; Traversoni S; Costa E; MidÃ£o L; Kardas P; Kurczewska-Michalak M; Giardini A	Eur Geriatr Med	2020	Health: Clinical conditions: NCDs: Multimorbidity	Health: Clinical conditions: Polypharmacy	Health: Social determinants: Cultural diversity	Training: HCW
#2189	10.1007/s40266-018-0622-7	Seppala LJ; van der Velde N; Masud T; Blain H; Petrovic M; van der Cammen TJ; SzczerbiÅ„ska K; Hartikainen S; Kenny RA; Ryg J; Eklund P; TopinkovÃ¡ E; Mair A; Laflamme L; Thaler H; Bahat G; GutiÃ©rrez-Valencia M; Caballero-Mora MA; Landi F; Emmelot-Vonk MH; Cherubini A; Baeyens JP; Correa-PÃ©rez A; Gudmundsson A; Marengoni A; O'Mahony D; Parekh N; Pisa FE; Rajkumar C; Wehling M; Ziere G	Drugs Aging	2019	Health: Clinica conditions: Frailty	Health: Clinical conditions: Falls	Health: Clinical conditions: Hypertension	Research: Evidence-based recommendations
#2190	10.1111/jrh.12273	Bouldin ED; Shaull L; Andresen EM; Edwards VJ; McGuire LC	J Rural Health	2018	HCW: Caregivers: Coping	Health: Social determinants: Financial status	Low-resource settings: Rural areas	Personnel: Caregivers	Training: Caregivers
#2207	10.1002/14651858.CD008165.pub5	Cole JA; GonÃ§alves-Bradley DC; Alqahtani M; Barry HE; Cadogan C; Rankin A; Patterson SM; Kerse N; Cardwell CR; Ryan C; Hughes C	Cochrane Database Syst Rev	2023	Health: Clinical conditions: NCDs	Health: Clinical conditions: NCDs	Health: Clinical conditions: Polypharmacy	Health: Clinical conditions: Polypharmacy: Definition	Health: Clinical conditions: Polypharmacy: Risk factors	Research: Methodology	Research: Methodology: Adaptation for older persons: Meaningful outcomes	Research: Outcomes: Effectiveness of care
#2212	10.3346/jkms.2016.31.3.345	Jung HW; Jang IY; Lee YS; Lee CK; Cho EI; Kang WY; Chae JH; Lee EJ; Kim DH	J Korean Med Sci	2016	Health: Clinica conditions: Geriatric syndromes	Health: Clinical conditions: Frailty	Low-resource settings: Rural areas
#2217	10.5888/pcd17.200010	Miyawaki CE; Bouldin ED; Taylor CA; McGuire LC	Prev Chronic Dis	2020	Personnel: Caregivers	Personnel: Caregivers: Care recipient	Personnel: Caregivers: Support
#2222	10.1111/hsc.13490	Liu HY; Huang HL; Chiu YC; Tang LY; Hsu JL; Wu SM; Lin YH; Lin HY; Su IC; Shyu YL	Health Soc Care Community	2022	Health: Clinical conditions: Dementia	Health: Clinical conditions: Dementia: Dementia-friendly environment	Policies: Older persons with dementia	Research: External validity	Research: Inclusiono of older persons	Research: Methodology: Longitudinal studies
#2252	10.1093/ageing/afac205	Montero-Odasso M; van der Velde N; Martin FC; Petrovic M; Tan MP; Ryg J; Aguilar-Navarro S; Alexander NB; Becker C; Blain H; Bourke R; Cameron ID; Camicioli R; Clemson L; Close J; Delbaere K; Duan L; Duque G; Dyer SM; Freiberger E; Ganz DA; GÃ³mez F; Hausdorff JM; Hogan DB; Hunter SMW; Jauregui JR; Kamkar N; Kenny RA; Lamb SE; Latham NK; Lipsitz LA; Liu-Ambrose T; Logan P; Lord SR; Mallet L; Mars…	Age Ageing	2022	Health: Clinical conditions: Falls	Health: Clinical conditions: Falls: Prevention	Health: Clinical conditions: Frailty	Models of care: Preventive medicine	Technology
